# Supplementary material for: Adaptation to compound climate risks: A systematic global stocktake
Source: iScience. 2023 Jan 4;26(2):105926. doi: 10.1016/j.isci.2023.105926 (PMC9971900; doi:10.1016/j.isci.2023.105926)
Supplement: Table S1. Coding instructions for analysis of GAMI data [file mmc1.xlsx]

## Sheet: S1
	Supplemental Table (S1)
	1. Does the paper include empirical evidence of either:	Yes responses to compound climate event (Include)
	1) responses to compound climate event, and/or	Yes how responses to compound climate events compound with each other to affect risk (Include)
	2) how responses to extreme climate events compound with each other to affect risk	Yes BOTH 1 and 2 (Include)
		No (Exclude article from study)
	HAZARDS
	2. Select primary compounding hazard	Aridity
		Coastal Erosion
		Drought (Meteorological)
		Drought (Agricultural & ecological)
		Drought (Hydrological)
		Early cessation of rains
		Extreme heat/Heatwave
		Extreme precipitation
		Flood (coastal)
		Flood (pluvial)
		Frost
		Hailstorm
		Heat island effect/Heatwaves
		Increased salinity
		Landslide
		Late onset of rains
		Marine heatwave
		Mean precipitation decrease
		Mean precipitation increase
		Ocean acidification
		Permafrost thaw & erosion
		Increased Precipitation variability
		Rapid Snow Melt
		Relative sea level rise
		Sand and Dust Storm
		Severe cold spell
		Snowstorm
		Storm surge
		Tropical Cyclone
		Wildfire
		Wind storm
		n/a
		not reported
		other
	3. Select secondary compounding hazard	[Same list of hazards as above]
	4. Select the nature of the interaction between the primary and secondary hazard	Spatial compounding (quantitative: Spatially compounding events occur when multiple connected locations are affected by the same or different hazards within a limited time window, thereby causing an amplified impact)
		Temporal compounding (quantitative: Temporally compounding events refer to a succession of hazards that affect a given geographical region, leading to, or amplifying, an impact when compared with a single hazard)
		Qualitative description of the interaction between the primary and secondary hazard
		not reported
		n/a
	5. List the most immediate / relevant climate-related precondition to the compound interaction.	Altered fire regimes
		Average day and night temperature increased
		Coastal erosion
		Deteriorating pastures
		El Niño–Southern Oscillation
		False-spring
		Fire weather
		Fishery depletion
		Glacial lake outburst flood
		Glacial retreat
		Increase in alien/invasive plants
		Increases in crop pests
		Increases in invasive plants
		Increasing average temperature and evapotranspiration
		La Nina
		Loss of Arctic sea ice
		Mudslide
		Permafrost thaw & erosion
		Plague (e.g., desert locust)
		Reduced ice thickness
		Reduced permanent snow cover/ice depth
		Reduced snow-melted water
		Rising ocean temperature
		Sea level rise
		Shifts in Vegetation
		Unknown
		n/a
		not reported
		other
	6. Paste selected supporting text on compounding hazards/compound climate extremes	[text]
	Responses
	7. Select the primary compounding response	Advocacy / collective voice action
		Air Conditioning / fans / staying indoors
		Altering fishing practices
		Arboriculture
		Build ridges and furrows
		Building design
		Change eating behaviour (e.g., reduce the number of meals per day)
		Change from commercial to subsistence enterprise
		Change from subsistence to semi-commercial enterprise
		Change land use
		Chemical fertilizer
		Climate-smart agriculture
		Communal pooling resources / savings ($$ and/or other resources)
		Conservation agriculture: (i) minimum soil disturbance, (ii) surface crop residue retention (mulching) of living or dead plants and (iii) diversification through crop rotations and crop associations, (iv) crop rotation
		Crop diversification
		Destocking
		Disaster Risk Management (institutional actor)
		Do nothing
		Dredging and de-silting of rivers
		Drought resistant crops
		Early yielding crops (fast maturing varieties)
		Earth dams
		Ecosystem restoration
		Efficient wood cooking stoves
		Energy/thermal retrofitting/vegetation roofs
		Expansion of protected areas
		Feed conservation measures
		Fire prevention education
		Floating houses
		Forced displacement
		Grey water / waste water reuse
		Harvesting wild fruits / non-timber forest products
		Herd splitting
		Illegal/taboo resource harvesting/practice (wood; fishing; etc.)
		Improve drainage system
		Improve farm management practices
		Local Knowledge climate forecasting
		Local Knowledge disaster preparedness/response practices
		Indigenous Knowledge climate forecasting
		Indigenous Knowledge disaster preparedness/response practices
		Insurance
		Integrated Water Resources Management (IWRM)
		Increased Irrigation
		Diversified Irrigation
		Land enclosure
		Livelihood diversification/Labour diversification
		Managed retreat
		Mangroves restoration/replanting
		Microfinance
		Migration
		Mix of livestock species and/or breeds
		Off-grid community micro-hydropower systems
		Reforestation
		Regulation
		Remittance
		Retention areas for flooding
		Rural-to-rural migration
		Rural-to-urban migration
		Sale of fuelwood/charcoal
		Seawalls
		Seagrass restoration/replanting
		Seed preservation
		Selling household assets
		Selling livestock
		Slum-upgrading
		Social protection systems / cash transfer
		Soil / soil moisture conservation
		Stone bunds
		Stream bank cultivation
		Sustainable land management
		Technological / innovation
		Transhumance
		Urban (formal/informal) agriculture
		Urban-to-urban migrations
		Village savings and loans associations
		Water conservation
		Water harvesting techniques/storage capacity
		other
		not reported
		n/a
	8. Other (not listed) primary compounding response	[text]
	9. Select secondary compounding response	[Same list of responses as above]
	10. Select the nature of the interaction between the primary and secondary response.	Spatial compounding (quantitative)
		Temporal compounding (quantitative)
		Qualitative description of the interaction between the primary and secondary response
		not reported
		n/a
	11. Primary response: anticipatory or reactive.	Proactive/anticipatory response
		Reactive response
		Mixed (started as reactive but then done proactively in subsequent years)
		do nothing
		n/a
		not reported
	12. Response effect on Hazard (risk related effect)	Increased severity of hazard
		Reduced severity of hazard
		Avoided hazard
		No effect
		n/a
		not reported
	13. Response effect on vulnerability (risk related effect)	Increased vulnerability
		Reduced vulnerability
		Avoided vulnerability
		No effect on vulnerability
		n/a
		not reported
	14. Response effect on exposure (risk related effect)	Increased exposure
		Reduced exposure
		Avoided exposure
		No effect on exposure
		n/a
		not reported
	15. Response effect on other responses (risk related effect)	Supported other response options (​​co-benefits, synergies)
		Reduced effectiveness of other response options
		No effect on other responses
		n/a
		not reported
	16. List the most immediate / relevant non-climatic precondition to the compound interaction (if appropriate)	Adaptive capacity
		Capabilities
		Climate change literacy (aware of human cause of climate change)
		Colonialism
		Conflict/insecurity/Boko Haram etc.
		Corruption
		COVID-19
		Earthquake
		Finance
		Governance
		Government responsiveness
		Indigenous and Local Knowledge
		Indigenous Knowledge
		Inequality
		Informality policy/practices
		Institutional
		Local Knowledge
		Local policy (e.g., planning / zoning regulations
		Migration policy
		National climate change adaptation planning
		Patriarchal social/family systems
		Perception of local climate change
		Presence of international NGO/development agency
		Remittance policy
		Social capital
		Social protections
		Technology
		Urbanisation (rate/scale)
		Volcano eruption
		other
		not reported
		n/a
	17. Paste selected supporting text on responses
	Vulnerabilities
	18. Select primary vulnerability affecting response	Child-headed household
		Chronic Health challenges
		Dwelling in high-risk areas (e.g., fire; proximity to low elevation coastal zone; riparian flood line)
		Elderly
		Ethnicity
		Family size
		Food insecurity
		Gender
		Gender-based violence
		Grandparent-headed household
		Inadequate Shelter
		Indigenous community
		Informal dwelling
		Informal sector
		Lack of access to land
		Lack of access to meteorological forecasts/climate services/extension officer
		Language
		Limited access to energy
		Limited access to finance
		Limited access to institutional resources
		Limited access to insurance
		Limited Education
		Low climate change literacy (aware of human cause of climate change)
		Low or no Income
		Migrant status
		Mobility (e.g., Access to transport)
		n/a
		not reported
		other
		Physical disability
		Social capital
		Woman-headed household
	19. Select next most important influencing vulnerability affecting response	[Same list of vulnerabilities as above]
	20. Select next most important influencing vulnerability affecting response	[Same list of vulnerabilities as above]
	21. Select next most important influencing vulnerability affecting response	[Same list of vulnerabilities as above]
	22. Select the nature of the interaction between the primary and secondary vulnerability	Spatially compounding (quantitative)
		Temporally compounding (quantitative)
		Qualitative description of the interaction between the the primary and secondary vulnerability
		not reported
		n/a
	23. List the most immediate / relevant precondition affecting the response.	Chronic health challenges (HIV; Malaria; etc.)
		Colonial Legacies
		Conflict/insecurity/Boko Haram etc.
		Corruption
		Displacement/Migration
		External debt
		GDP/GNP
		Governance
		Government responsiveness
		Informality policy/practices
		Land fragmentation
		Landlessness / Land reform
		Market volatility
		Migration policy
		Patriarchal social/family systems
		Post-colonial development pathways
		Remittance policy
		Rural inequality
		Urban inequality
		Urbanisation (rate/scale)
		not reported
		other
		n/a
	24. Paste selected supporting text on vulnerability (including notes on sensitivity)
	EXPOSURE
	25. Select primary exposure affecting response	Length time of exposure to climate hazard
		Spatial extent of exposure to climate hazard
		Intensity/magnitude of climate hazard
		not reported
		n/a
	26. Select secondary exposure affecting response	Length time of exposure to climate hazard
		Spatial extent of exposure to climate hazard
		Intensity/magnitude of climate hazard
		not reported
		n/a
	27. Select the nature of the interaction between the primary and secondary exposure	Spatially compounding (quantitative)
		Temporally compounding (quantitative)
		Qualitative description of the interaction between the the primary and secondary exposure characteristics
		not reported
		n/a
	28. Paste selected supporting text on exposure (including notes on sensitivity)
	Risks
	29. List the primary Key Risk most relevant to the compound interactions previously identified	Risk of stored carbon lost to atmosphere
		Risk of civil unrest and social disruption
		Risk of decline in coastal fishery resources
		Risk of decreased economic output
		Risk of freshwater supplies not meeting demand for agriculture or drinking
		Risk of increasing chronic/extreme poverty
		Risk of loss and degradation of ocean and coastal ecosystems and their services
		Risk of loss of Indigenous communities access to resources
		Risk of loss of Indigenous Knowledge Systems
		Risk of loss of life and damage to property from river flooding
		Risk of loss of life and damage to property from wildfire
		Risk of loss of livelihoods
		Risk of loss of natural ecosystems and species due to invasive species
		Risk of loss of or damage to valued aspects of culture and heritage (tangible and intangible)
		Risk of more frequent and extensive coral bleaching and mortality
		Risk of plant and animal species extinction
		Risk of reduced energy supplies due to hydrological impacts
		Risk of short-term and/or chronic food and feed shortage
		Risk of water and vector-borne diseases
		Risk to biodiversity
		Risk to food safety, malnutrition and dietary health
		Risk to food security
		Risk to health (mortality; morbidity)
		Risk to infrastructure
		Risk to mental health
		Risk to peace and security
		Risk to water security
	30. List a second Key Risk most likely to be affected by the primary Key Risk	[Same list of Key Risks as above]
	31. Paste selected supporting text on key risks
	Cascading Effects
	32. What are there Cascading Effects arising from the compound interactions identified?	Domino or Linear cascade (1->2->3->4)
		Contagion / non-linear cascade (1->3->9-> etc.)
		Compounding impact (3->1)
		Other
		n/a
		not reported
	33. Paste selected supporting text on cascading effects
	Maladaptation
	34. Is there evidence of maladaptation as a direct consequence of the responses identified?	Yes
		No
		Not reported
		n/a
	35. Paste selected supporting text on maladaptation

## Sheet: about
	Simpson et al. Adaptation to compound climate risks: a systematic global stocktake, iScience
	Coding instructions for analysis of GAMI data for ‘Human responses to compound climate events’
	Purpose: To identify observed compound and cascading hazard and response interactions affecting climate change risk in the scientific climate change adaptation literature published between 2013-2019.
	Number of articles: 113
	Number of articles final coding: 53
	Definition of compound climate events as:
	The terms ‘compound events’, ‘compound extremes’ and ‘compound extreme events’ are used interchangeably in the literature and this report and refer to the combination of multiple drivers and/or hazards that contributes to societal and/or environmental risk (Zscheischler et al., 2018; IPCC 2021).
	We are using the existing coding for all papers already provided by GAMI. Note the term is used here interchangeably with ‘climatic impact driver’.
	Keep in mind:
	● Be careful to not include the article’s literature review: only the compound interactions presented in the results or discussion that refer to empirical observation of hazard or response phenomena.
	● For this paper we are interested in vulnerability and exposure for their effect on response and for how response might lead to maladaptation (one dimension of maladaptation being an increase in vulnerability). You may find the paper’s get deep into compounding vulnerabilities but try not get sucked into that if it does not have a hazard or response relevance.
	● Wherever possible, try look for specific hazards and avoid reading into the text too much if a vague statement like “climate change compounds existing development challenges”, we want to know more than this.
	● We are not interested in the authors hypothesis of future responses, only what is observed.
